# Supplementary material for: Systematic Evaluation of Antigenic Stimulation in Chronic Lymphocytic Leukemia: Humoral Immunity as Biomarkers for Disease Evolution
Source: Cancers (Basel). 2023 Jan 31;15(3):891. doi: 10.3390/cancers15030891 (PMC9913429; doi:10.3390/cancers15030891)
Supplement: Supplementary file 1 [file cancers-15-00891-s001.zip]

Archive with 18 entries (15 files):
- cancers-2057018-supplementary/
- cancers-2057018-supplementary/Supplementary Figures/
- cancers-2057018-supplementary/Supplementary Figures/Figure S1.jpg
- cancers-2057018-supplementary/Supplementary Figures/Figure S2.jpg
- cancers-2057018-supplementary/Supplementary Figures/Figure S3.jpg
- cancers-2057018-supplementary/Supplementary Figures/Figure S4.jpg
- cancers-2057018-supplementary/Supplementary Figures/Figure S5.jpg
- cancers-2057018-supplementary/Supplementary Figures/Supplementary Figures.pdf
- cancers-2057018-supplementary/Supplementary Table/
- cancers-2057018-supplementary/Supplementary Table/Supplementary Table S1 vs. Rev.1.xlsx
- cancers-2057018-supplementary/Supplementary Table/Supplementary Table S2 vs. Rev.1.xlsx
- cancers-2057018-supplementary/Supplementary Table/Supplementary Table S3 vs. Rev.1.xlsx
- cancers-2057018-supplementary/Supplementary Table/Supplementary Table S4 vs. Rev.1.xlsx
- cancers-2057018-supplementary/Supplementary Table/Supplementary Table S5 vs. Rev.1.xlsx
- cancers-2057018-supplementary/Supplementary Table/Supplementary Table S6 vs. Rev.1.xlsx
- cancers-2057018-supplementary/Supplementary Table/Supplementary Table S7 vs. Rev.1.xlsx
- cancers-2057018-supplementary/Supplementary Table/Supplementary Table S8 vs. Rev.1.xlsx
- cancers-2057018-supplementary/Supplementary Table/Supplementary Table S9 vs. Rev.1.xlsx
