# Supplementary material for: Systematic Evaluation of Antigenic Stimulation in Chronic Lymphocytic Leukemia: Humoral Immunity as Biomarkers for Disease Evolution
Source: Cancers (Basel). 2023 Jan 31;15(3):891. doi: 10.3390/cancers15030891 (PMC9913429; doi:10.3390/cancers15030891)
Supplement: Supplementary file 1 [file cancers-15-00891-s001.zip › cancers-2057018-supplementary/Supplementary Table/Supplementary Table S1 vs. Rev.1.xlsx]

## Sheet: List of 122 tumoral antigen
Tumoral antigen	Name	ID Uniprot	Gene name	Type	Mutagenesis	Type of cancer (Carcinoma, Sarcoma, Leukaemia, Lymphoma &myeloma, brain & spinal cord and Organ)	Marker class	Cell specificity expression	Tissue specificity expression	Subcellular location (Mem, Cyt, Org, Nuc, Ves and Sec)	Comments
ALDOC	Fructose-bisphosphate aldolase C	P09972	ALDOC	Protein	no	-	-	-	-	Nucleus	-
TPO	Thrombopoietin	P40225	THPO	Protein	no	-	-	-	-	Secreted	-
ALDOA	Aldolase (muscle)	P04075	ALDOA	Protein	yes	-	-	-	-	Cytosol	-
APOB	Apolipoprotein B/E	P04114/P02649	APOB	Protein	yes/yes	-	-	-	-	Cytosol;Vesicles	-
PCP4	Calmodulin (brain)	P48539	PCP4	Protein	yes	-	-	-	-	Nucleus	-
CALR	Calreticulin(rabit calreticulin)	P15253	CALR	Protein	-	-	-	-	-	Organelle	-
A2ML1	Alpha-2-macroglobulin-like 1	A8K2U0	A2ML1	Protein	no	-	-	-	Epidermis, placenta, testis and thymus	Secreted	-
LC1	Dynein axonemal light chain 1	Q4LDG9	DNAL1	Protein	yes	-	-	-	Tissues carrying motile cilia (respiratory epithelia, ependyma and testis)	Cytosol; Nucleus	-
AFP	Alpha-fetoprotein	P02771	AFP	Protein/Tumoral market	no	Organ	Oncofetal antigens	-	Plasma	Organelle	-
ANXA1	Annexin A1	P04083	ANXA1	Protein	yes	-	-	Neutrophils (resting) and T-cells (peripheral blood)	Placenta and liver	Membrane; Cytosol	-
CA125	CA125	Q8WXI7	CA125	Tumoral market	-	Organ	Tumor associated antigens	-	-	-	-
CA15-3	CA15-3	P15941	CA15-3	Tumoral market	yes	Organ	Tumor associated antigens	T-cells	Epithelial cells	Membrane	-
CA19-9	CA19-9	-	-	Tumoral market	-	Organ	Tumor associated antigens	-	-	-	-
TNNI3	Troponin I	P19429	TNNI3	Protein	no	-	-	-	-	Cytosol	-
TNNI3/TNNT2/TNNC2	Troponin I-T-C ternary complex mixture	P19429/P45379/P02585	TNNI3/TNNI2/TNNC2	Protein	no/no/no	-	-	-	-	Cytosol	-
CA27-29	CA27-29	-	-	Tumoral market	-	Organ	Tumor associated antigens	-	-	-	-
CA72-4	CA72-4	-	-	Tumoral market	-	Organ	Tumor associated antigens	-	-	-	-
RLA0/1/2	Ribo_P0.P1.P2 mix	P05388/P05386/P05387	RPLP0/RPLP1/RPLP2	Protein	no/no/no	-	-	-	-	Cytosol; Organelle	-
CATG	Cathepsin G	P08311	CTSG	Protein	no		-	Neutrophils and B cells	-	Membrane; Cytosol; Nucleus; Vesicles; Secreted	-
CDK2	Cyclin-dependent kinase 2	P24941	CDK2	Protein	yes	-	-	-	-	Nucleus	-
CEA	Carcinoembryonic antigen-related cell adhesion molecule 5	P06731	CEACAM5	Protein	yes	Organ	Oncofetal antigens	-	Columnar epithelial and goblet cells of the colon	Membrane	-
MYC	Myc proto-oncogene protein	P01106	MYC	Protein	yes	-	Tumor-associated antigens (oncogene products)	-	-	Nucleus	-
K1C19	Cytokeratin 19 Ag	P08727	KRT19	Protein	yes	Organ	antigens	Secretory cells	Epithelium	Cytosol	-
ERP29	Endoplasmic reticulum resident protein 29	P30040	ERP29	Protein	no	-	-	Ubiquitous	Secretory tissues	Cytosol	-
FTMT	Ferritin	Q8N4E7	FTMT	Protein	yes	Leukaemia	Tumor-associated markers (acute-phase proteins)	-	Testis	Organelle	-
BRCA2/BRCA1	Breast cancer type 2 susceptibility protein/Breast cancer type 1 susceptibility protein	P51587/P38398	BRCA2	Protein/Tumoral market	yes/yes	Organ	Tumor-associated markers (oncogene products)	-	-	Nucleus	-
CA242	CA242	-	-	Tumoral market	-	-	Tumor associated antigens	-	-	-	-
CTLA4	Cytotoxic T-lymphocyte protein 4	P16410	CTLA4	Protein	yes	-	-	T-cells (Activated)	Lymphoid tissues	Membrane	-
EGFR	Epidermal growth factor receptor	P00533	EGFR	Protein/Tumoral market	yes	Organ	Hormes and receptors	-	Ubiquitous	Membrane	-
ERBB2	Receptor tyrosine-protein kinase erbB-2	P04626	ERBB2	Protein	yes	Organ	Hormes and receptors	-	-	Membrane	-
FUCO	Tissue alpha-L-fucosidase	P04066	FUCA1	Protein	no	-	-	-	-	Vesicles	-
P53	Cellular tumor antigen p53	P04637	TP53	Protein	yes	Organ and Carcinoma	Tumor-associated antigens (oncogene products)	Ubiquitous	-	Nucleus	-
PD-L1	Programmed cell death 1 ligand 1	Q9NZQ7	CD274	Protein/Tumoral market	no	Organ and Lymphoma & Myeloma	-	T- and B-cells (activated), dendritic cells, keratinocytes and monocytes	Heart, skeletal muscle, placenta and lung	Membrane; Cytosol	-
PGBM	Basement membrane-specific heparan sulfate proteoglycan core protein	P98160	HSPG2	Protein	yes	-	-	Basement membranes	-	Membrane; Cytosol; Nucleus	-
PSMA	Proteasome subunit alpha type-3	P25788	PSMA3	Protein	yes	-	-	-	-	Cytosol; Nucleus	-
SCCA	Serpin B3	P29508	SERPINB3	Protein	yes	Organ and Carcinoma	Enzymes and modulators	Squamous cells	-	Cytosol	-
uPA	Proline-rich acidic protein 1	Q96NZ9	PRAP1	Protein/Tumoral market	no	-	-	Epithelial cells	Intestinal, liver, kidney and cervix	Organelle; Secreted	Plasminogen urokinase
MAGEA3	Melanoma-associated antigen 3	P43357	MAGEA3	Protein	yes	Organ and Carcinoma	-	-	-	Organelle; Nucleus	-
MAG	Myelin-associated glycoprotein	P20916	MAG	Protein	yes	-	-	-	Compact myelin	Membrane	-
dsDNA	Double stranded DNA	-	-	Molecules	-	-	-	-	-	-	Anti-double-stranded DNA antibodies
ENOG	Gamma-enolase	P09104	ENO2	Protein/Tumoral market	no	Organ	Enzymes and modulators	Neurons (alpha and gamma).	Striated muscle (alpha and beta)	Membrane; Cytosol	Neuron-specific enolase
NY-ESO-1	Cancer/testis antigen 1	P78358	CTAG1A, CTAG1B	Protein	no	-	-	-	Testis and ovary	Cytosol	-
PSA	Prostate Specific Antigen	P07288	KLK3	Protein	no	Carcinoma	Tumor associated antigens	-	-	Secreted	-
PSMA	Prostate Specific Membrane Antigen	Q04609	FOLH1	Protein	yes	Organ	-	-	Prostate epithelium, Urinary bladder, kidney, testis, ovary, fallopian tube, breast, adrenal gland, liver, esophagus, stomach, small intestine, colon and brain	Membrane	-
PPAP	Prostatic Acid Phosphatase	P15309	ACP3	Protein	yes	-	-	-	Prostate (restricted to glandular and ductal epithelial cells), bladder, kidney, pancreas, lung, cervix, testis and ovary	Membrane; Cytosol; Nucleus; Secreted	-
SOX2	Transcription factor SOX-2	P48431	SOX2	Protein	no	-	-	-	-	Nucleus	-
NP1L3/NP1L4	Nucleosome assembly protein 1-like 3/Nucleosome assembly protein 1-like 4	Q99733/Q99457	NAP1L3/NAP1L4	Protein	no/no	-	-	-	-	Nucleus	-
CCL11	Eotaxin	P51671	CCL11	Protein	no	-	-	-	-	Secreted	-
IFN-a	Interferon alpha-2	P01563	IFNA2	Protein	no	-	-	-	-	Secreted	-
IL-1a/IL-1b	Interleukin-1 alpha/Interleukin-1 beta	P01583/P01584	IL1A/IL1B	Protein	no/yes	-	-	-	-	Cytosol; Secreted	-
IL-2	Interleukin-2	P60568	IL2	Protein	no	-	-	-	-	Secreted	-
IL-6	Interleukin-6	P05231	IL6	Protein	yes	-	-	-	Skeletal muscle	Vesicles	-
IL-8	Interleukin-8	P10145	CXCL8	Protein	no	-	-	-	-	Organelle	-
IL-12 (p70)	Interleukin-12p70	P29459/P29460	IL12A	Protein	no/no	-	-	-	-	Secreted	-
CXCL10	C-X-C motif chemokine 10	P02778	CXCL10	Protein	no	-	-	Monocytes, endothelial cells and fibroblasts.	Thymus	Secreted	-
CCL2	C-C motif chemokine 2	P13500	CCL2	Protein	yes	-	-	Monocytes	Seminal plasma, endometrial fluid and follicular fluid	Organelle	-
CCL3	C-C motif chemokine 3	P10147	CCL3	Protein	yes	-	-	-	-	Secreted	-
MMP-2	72 kDa type IV collagenase	P08253	MMP2	Protein	no	Brain & spinal cord cancer and Organ	-	-	Skin fibroblasts	Vesicles	-
Ox40L	Tumor necrosis factor ligand superfamily member	P23510	TNFSF4	Protein	no	-	-	-	-	Nucleus; Vesicles	-
CCL5	C-C motif chemokine 5	P13501	CCL5	Protein	yes	-	-	T-cell and macrophage	Follicular fluid	Secreted	-
TNF-a/TNF-b	Tumor necrosis factor alpha/Tumor necrosis factor beta	P01375/P01374	TNF	Protein	yes/no	-	-	-	-	Membrane	-
TWEAK (CD255)	Tumor necrosis factor ligand superfamily member	O43508	TNFSF12	Protein	no	-	-	Peripheral blood lymphocytes	Heart, pancreas, skeletal muscle, brain, colon, small intestine, lung, ovary, prostate, spleen, lymph node and appendix	Vesicles	-
VEGF-165	Neuropilin-1	O14786	NRP1	Protein	no	-	-	-	Blood vessels, heart, placenta, lung, liver, skeletal muscle, kidney, pancreas and olfactory epithelium	Membrane; Cytosol; Secreted	-
BAFF	Tumor necrosis factor ligand superfamily member 13B	Q9Y275	TNFSF13B	Protein	no	-	-	Peripheral blood Leukocytes (monocytes and macrophages), T-cells and dendritic cells.	Spleen, lymph node and bone marrow	Membrane	-
TGF-b1	Transforming growth factor beta-1 proprotein	P01137	TGFB1	Protein	yes	-	-	Chondrocytes	Bone and articular cartilage	Organelle	-
IL-17A	Interleukin-17A	Q16552	IL17A	Protein	yes	-	-	Memory Th17 cells	-	Secreted	-
CMV	Cytomegalovirus	-	-	Virus	-	-	-	-	-	-	Cytomegalovirus
HBsAg	Hepatitis B antigen	-	-	Virus	-	-	-	-	-	-	-
EBNA1	Epstein-Barr nuclear antigen 1	P03211	EBNA1	Virus	-	-	-	-	-	Host nucleus	-
ErbB3 + ErbB4	Receptor tyrosine-protein kinase erbB-3/Receptor tyrosine-protein kinase erbB-4	P21860/Q15303	ERBB3	Protein	yes/yes	-	-	-	-	Membrane	-
CD74	HLA class II histocompatibility antigen gamma chain	P04233	CD74	Protein	yes	-	-	B cells	-	Organelle	-
GNAL	Guanine nucleotide-binding protein G(olf) subunit alpha	P38405	GNAL	Protein	yes	-	-	-	Olfactory neuroepithelium, brain and testis	Cytosol;Nucleus	-
ITM2B	Integral membrane protein 2B	Q9Y287	ITM2B	Protein	yes	-	-	-	Ubiquitous. Brain	Organelle; Vesicles	-
GBM	Glioblastoma multiforme	-	-	Cell type	-	Brain & spinal cord cancer	-	-	-	-	-
MBP	Myelin basic protein	P02686	MBP	Protein	no	-	-	-	Central and the peripheral nervous system	Membrane	-
ASM	Sphingomyelin phosphodiesterase	P17405	SMPD1	Protein	yes	-	-	-	-	Vesicles	-
THYG	Thyroglobulin	P01266	TG	Protein	yes	Organ	Serum and tissue proteins	-	Thyroid gland	Secreted	-
TTG	Tissue Transglutaminase	P21980	TGM2	Protein	yes	-	-	-	-	Cytosol	-
GALC	Galactocerebroside	P54803	GALC	Protein	yes	-	-	-	Urine, testis, brain, placenta, kidney and liver	Vesicles	-
ELNE	Neutrophil elastase	P08246	ELANE	Protein	yes	-	-	Bone marrow cells and neutrophil	-	Vesicles	-
BGLR	beta-glucuronidase	P08236	GUSB	Protein	yes	-	-	-	-	Vesicles	-
TRFL	Lactoferrin	P02788	LTF	Protein	yes	-	-	Peripheral blood neutrophils	Saliva, tears, serum, plasma and kidney	Cytosol; Nucleus; Secreted	-
ENOB	Enolase	P13929	ENO3	Protein	no	-	-	Neurons	Striated muscle	Membrane; Cytosol	-
CATA	Catalase	P04040	CAT	Protein	no	-	-	-	-	Vesicles	-
AGTR1	Angiotensin II type 1 Receptor	P30556	AGTR1	Protein	no	-	-	-	Liver, lung and adrenal	Vesicles	-
DCE2	Glutamate decarboxylase-65/GAD2	Q05329	GAD2	Protein	no	-	-	-	-	Cytosol; Organelle; Vesicles	-
PISD	Phosphatidyl-l-serine	Q9UG56	PISD	Protein	yes	-	-	-	-	Cytosol; Organelle	-
AChR3	Acetylcholine receptor	-	-	Molecules	-	-	-	-	-	-	Acetylcholine receptor (AChR)
SPTAN1	alpha-fodrin	Q13813	SPTAN1	Protein	yes	-	-	-	-	Cytosol; Vesicles	-
CHRM3	Cholinergic Receptor Muscarinic 3	P20309	CHRM3	Protein	yes	-	-	-	-	Membrane	-
CA6	Carbonic Anhydrase 6	P23280	CA6	Protein	no	-	-	-	Saliva	Secreted	-
PSP	Parotid Secretory Protein	Q96DR5	BPIFA2	Protein	no	-	-	-	Submandibular gland, saliva	Secreted	-
Endothelial Cell Extract	Endothelial Cell Extract	-	-	Cell type	-	-	-	-	-	-	Cell extraction
LAMP-2	Lysosomal Associated Protein 2	P13473	LAMP2	Protein	yes	-	-	-	Placenta, lung, liver, spleen, thymus, prostate, testis, small intestine, colon, skeletal muscle, brain, kidney, ovary, pancreas and heart	Vesicles	-
CAP7	Azurocidin	P20160	AZU1	Protein	yes	-	-	-	-	Vesicles	-
PADI1/2/3/4	Peptidyl Arginine Deiminases 1&2&3&4	Q9ULC6/Q9Y2J8/Q9ULW8/Q9UM07	PADI1/2/3/4	Protein	no/yes/yes/yes	-	-	-	-	Cytosol	-
KPYM	Pyruvate kinase PKM	P14618	PKM	Protein	yes	Carcinoma	-	Proliferating cells	-	Cytosol	-
DDX53	Probable ATP-dependent RNA helicase DDX53	Q86TM3	DDX53	Protein	no	-	-	-	Testis	Nucleus	-
MAGA4	Melanoma-associated antigen 4	P43358	MAGEA4	Protein	no	Organ and Carcinoma	-	-	-	Nucleus	-
HuD/ELAVL4	ELAV-like protein 4	P26378	ELAVL4	Protein	no	-	-	Pancreatic beta cells	Brain	Nucleus; Vesicles	-
GBU4-5/TDRD-12	Putative ATP-dependent RNA helicase TDRD12	Q587J7	TDRD12	Protein	no	-	-	-	-	PET Complex	-
Sm/RNP	RNA-binding region-containing protein 3	Q96LT9	Sm/RNP	Molecules	yes	-	-	-	Pancreas and kidney	Nucleus	Smith antigen
Ro-SSA (52+60)	E3 ubiquitin-protein ligase TRIM21	P19474	Ro-SSA (52+60)	Molecules	yes	-	-	-	Fetal and adult heart and fetal lung	Cytosol; Nucleus; Vesicles	Anti-Ro or SSA (anti-Sjögren's syndrome related antigen A) antibodies are immunoglobulins against 52kD and 60kD RNA-associated proteins.
HPV-16 E7	Protein E7 of Human papillomavirus type 16	P03129	HPV-16 E7	Virus	-	-	-	-	-	Host cytosol	-
HPV-18 E7	Protein E7 of Human papillomavirus type 18	P06788	HPV-18 E7	Virus	-	-	-	-	-	Host cytosol	-
HPV-16 E6	Protein E6 of Human papillomavirus type 16	P03126	HPV-16 E6	Virus	-	-	-	-	-	Host cytosol	-
HPV-11 E2	Protein E2 of Human papillomavirus type 11 (aa 1-367)	P04015	HPV-11 E2	Virus	-	-	-	-	-	Host nucleus	-
HPV-11 E4	Protein E4 of Human papillomavirus type 11 (aa 1-108)	P04016	HPV-11 E4	Virus	-	-	-	-	-	Host cytosol; Host nucleus	-
HPV-11 E5B	Protein E5B of Human papillomavirus type 11 (aa 1-74)	P69901	HPV-11 E5B	Virus	-	-	-	-	-	Host nucleus	-
HPV-11 E6	Protein E6 of Human papillomavirus type 11 (aa 1-150)	P04019	HPV-11 E6	Virus	-	-	-	-	-	Host cytosol; Host nucleus	-
HPV-11 E7	Protein E7 of Human papillomavirus type 11 (aa 1-98)	P04020	HPV-11 E7	Virus	-	-	-	-	-	Host cytosol; Host nucleus	-
HPV-6 E2	Protein E2 of Human papillomavirus type 6	Q77UU1	HPV-6 E2	Virus	-	-	-	-	-	Host nucleus	-
HPV-6 E6	Protein E6 of Human papillomavirus type 6	Q77UU2	HPV-6 E6	Virus	-	-	-	-	-	Host cytosol; Host nucleus	-
HPV-6 E7	Protein E7 of Human papillomavirus type 6	Q9QLP4	HPV-6 E7	Virus	-	-	-	-	-	Host cytosol; Host nucleus	-
HPV-6 L1	Protein L1 of Human papillomavirus type 6	Q775J6	HPV-6 L1	Virus	-	-	-	-	-	Virion; Host nucleus	-
HPV-6 L2	Protein L2 of Human papillomavirus type 6	Q9QLN9	HPV-6 L2	Virus	-	-	-	-	-	Virion; Host nucleus	-
HPV-6a E4	Protein E4 of Human papillomavirus type 6a	Q84295	HPV-6a E4	Virus	-	-	-	-	-	Host cytosol; Host nucleus	-
IFN-b/IFN-a2	Interferon beta/Interferon alpha-2	P01574/P01563	IFNB1	Protein	yes/no	-	-	-	-	Secreted	-
CA50	CA50	-	-	Tumoral market	-	-	-	-	-	-	Carbohydrate antigen 50
PD-1	Programmed cell death protein 1	Q15116	PDCD1	Protein	yes	-	-	-	-	Membrane	-
SP1	Salivary Gland Protein 1	-	-	Tumoral market	-	-	-	-	-	-	-
HPV-11 E1	Protein E1 of Human papillomavirus type 11	P04014	HPV-11 E1	Virus	-	-	-	-	-	Host nucleus	-
