# Supplementary material for: Systematic Evaluation of Antigenic Stimulation in Chronic Lymphocytic Leukemia: Humoral Immunity as Biomarkers for Disease Evolution
Source: Cancers (Basel). 2023 Jan 31;15(3):891. doi: 10.3390/cancers15030891 (PMC9913429; doi:10.3390/cancers15030891)
Supplement: Supplementary file 1 [file cancers-15-00891-s001.zip › cancers-2057018-supplementary/Supplementary Table/Supplementary Table S2 vs. Rev.1.xlsx]

## Sheet: List 37 microbial antigens
Name	Type of antigen	Molecule type	Antigen ID	Type	(DNA viruses, RNA viruses, Reverse transcribing viruses)	Baltimore group	Baltimore Classification	Afecction	Vaccine
Cytomegalovirus	Cytomegalovirus Cell Lysate Antigen	Antigen	CMV_CL	Virus	DNA viruses	Group I	Double-stranded DNA viruses	Salivary glands	No
Cytomegalovirus	Cytomegalovirus Purified Antigen	Antigen	CMV_Ant	Virus	DNA viruses	Group I	Double-stranded DNA viruses	Salivary glands	No
Parvovirus	Parvovirus VP2 Recombinant Protein	Protein	PV(VP2)	Virus	DNA viruses	Group II	Single-stranded DNA viruses	Erythema	No
Candida albicans	Candida Albicans Antigen	Antigen	CAV_Ant	Fungus	-	-	-	Mucosa	Yes
Astrovirus	Astrovirus Antigen (Type 1)	Antigen	HAstV.1	Virus	RNA viruses	Group IV	Positive sense single-stranded RNA viruses	Gastrointestinal	No
Measles	Measles Virus Lysate	Lysate	MV_CL	Virus	RNA viruses	Group V	Negative sense single-stranded RNA viruses	Respiratory tract	Yes
Rubella Virus	Rubella Virus Lysate	Lysate	RV_CL	Virus	RNA viruses	Group IV	Positive sense single-stranded RNA viruses	Blood/ Lymph nodes	Yes
Mumps Virus	Mumps Virus Lysate	Lysate	MuV_CL	Virus	RNA viruses	Group V	Negative sense single-stranded RNA viruses	Salivary glands	Yes
Epstein-Barr	Epstein Barr Virus gp125, Human Fc	Protein	EBV(gp125)	Virus	DNA viruses	Group I	Double-stranded DNA viruses	Blood/Epithelial	No
Measles Virus	Measles Virus Nucleoprotein (HEK293)	Protein	MV(N)	Virus	RNA viruses	Group V	Negative sense single-stranded RNA viruses	Respiratory tract	Yes
Enterovirus	Enterovirus CoxB3 VP1 Protein	Protein	EV.COXB3(VP1)	Virus	RNA viruses	Group IV	Positive sense single-stranded RNA viruses	Gastrointestinal	No
Adenovirus [Type]40	Adenovirus Type 40 Hexon Protein	Protein	AdvH.40(H)	Virus	DNA viruses	Group I	Double-stranded DNA viruses	Gastrointestinal	No
Adenovirus [Type]40	Adenovirus Type 40 Particles, Group F	Particles	AdvH.40(P)	Virus	DNA viruses	Group I	Double-stranded DNA viruses	Gastrointestinal	No
Adenovirus [Type]5	Adenovirus Type 5 Hexon Protein	Protein	AdvH.5(H)	Virus	DNA viruses	Group I	Double-stranded DNA viruses	Gastrointestinal	No
Herpes simplex Virus 1	Herpes Simplex Virus 1 Antigen	Antigen	HSV.1_Ant	Virus	DNA viruses	Group I	Double-stranded DNA viruses	Mucosa	No
Herpes simplex Virus 2	Herpes Simplex Virus 2 Lysate Antigen	Lysate	HSV.2_CL	Virus	DNA viruses	Group I	Double-stranded DNA viruses	Mucosa	No
Varicella-Zoster Virus	Varicella-Zoster Virus Heterodimer gE/gI (HEK293), His-tag	Protein	VZV(gE_gI)	Virus	DNA viruses	Group I	Double-stranded DNA viruses	Erythema / Sensory neurons	Yes
Human Metapneumovirus	Human Metapneumovirus (hMPV) 16 Type A1 Lysate	Lysate	hMPV.16_CL	Virus	RNA viruses	Group V	Negative sense single-stranded RNA viruses	Respiratory tract	No
Human Metapneumovirus	Human Metapneumovirus (hMPV) 9 Type A1 Lysate	Lysate	hMPV.9_CL	Virus	RNA viruses	Group V	Negative sense single-stranded RNA viruses	Respiratory tract	No
Mycoplasma pneumoniae	Mycoplasma Pneumoniae Antigen	Antigen	MP_Ant	Bacteria	-	-	-	Respiratory tract	No
Norovirus GI.1	Norovirus GI.1 VLP	Particles	NoVGi.1(VLP)	Virus	RNA viruses	Group IV	Positive sense single-stranded RNA viruses	Gastrointestinal	No
Norovirus GII.4	Norovirus GII.4 VLP	Particles	NoVGii.4(VLP)	Virus	RNA viruses	Group IV	Positive sense single-stranded RNA viruses	Gastrointestinal	No
Hepatitis C Virus	Hepatitis C Virus Core Antigen (HCcAg)	Antigen	HCV(Core)_Ant	Virus	RNA viruses	Group IV	Positive sense single-stranded RNA viruses	Hepatic	No
Respiratory Syncytial Virus B	Respiratory Syncytial Virus B Lysate	Lysate	RSV.B_CL	Virus	RNA viruses	Group V	Negative sense single-stranded RNA viruses	Respiratory tract	No
Influenza A	Influenza A [A/Ohio/2017] Neuraminidase (NA), His-Tag,	Protein	FLU.Ohio(NA)	Virus	RNA viruses	Group V	Negative sense single-stranded RNA viruses	Respiratory tract	Yes
Rhinovirus [Type] 1A	Rhinovirus Type 1A Lysate	Lysate	RhiV.1A_CL	Virus	RNA viruses	Group IV	Positive sense single-stranded RNA viruses	Respiratory tract	No
Salmonella typhi	Salmonella Typhi Hemolysin E (HlyE) Protein, His-Tag (E. coli)	Protein	STY(HlyE)	Bacteria	-	-	-	Gastrointestinal	No
Salmonella typhi	Salmonella Typhi Outer Membrane Protein (OMP), His-Tag (E. coli)	Protein	STY(OMP)	Bacteria	-	-	-	Gastrointestinal	No
Echovirus	Echovirus Antigen, Recombinant	Antigen	EV_Ant	Virus	RNA viruses	Group IV	Positive sense single-stranded RNA viruses	Gastrointestinal	No
Streptococcus pneumoniae	Streptococcus Pneumoniae Antigen, Native Extract	Antigen	SPN_Ant	Bacteria	-	-	-	Respiratory tract	Yes
Leptospira biflexa	Leptospira Biflexa Antigen (Strain Patoc 1)	Antigen	LB.Patoc1	Bacteria	-	-	-	Multiple tissues	No
Influenza A	Influenza A [A/Puerto Rico/8/1934 (H1N1)] Hemagglutinin (HA), His-Tag	Protein	FLU.H1N1(HA)	Virus	RNA viruses	Group V	Negative sense single-stranded RNA viruses	Respiratory tract	Yes
Herpes simplex Virus 1	Herpes Simplex Virus 1 Lysate Antigen	Lysate	HSV.1_CL	Virus	DNA viruses	Group I	Double-stranded DNA viruses	Mucosa	No
Rotavirus	Rotavirus VP7 Protein, Sheep Fc-Tag	Protein	RV(VP7)	Virus	RNA viruses	Group III	Double-stranded RNA viruses	Gastrointestinal	Yes
SARS-CoV2	SARS-CoV2-Nucleocapside	Protein	SARS_CoV2(N)	Virus	RNA viruses	Group IV	Positive sense single-stranded RNA viruses	Respiratory tract	Yes
SARS-CoV2	SARS-CoV2-RBD	Protein	SARS_CoV2(RBD)	Virus	RNA viruses	Group IV	Positive sense single-stranded RNA viruses	Respiratory tract	Yes
SARS-CoV2	SARS-CoV2-MPRO	Protein	SARS_CoV2(M)	Virus	RNA viruses	Group IV	Positive sense single-stranded RNA viruses	Respiratory tract	Yes
