# Supplementary material for: Systematic Evaluation of Antigenic Stimulation in Chronic Lymphocytic Leukemia: Humoral Immunity as Biomarkers for Disease Evolution
Source: Cancers (Basel). 2023 Jan 31;15(3):891. doi: 10.3390/cancers15030891 (PMC9913429; doi:10.3390/cancers15030891)
Supplement: Supplementary file 1 [file cancers-15-00891-s001.zip › cancers-2057018-supplementary/Supplementary Table/Supplementary Table S3 vs. Rev.1.xlsx]

## Sheet: Cohort Clinical Data
Subject	Age	Gender	Disease stage	Disease evolution	Dx according to therapy response	IGHV mutational status
LLC-1	68.2056	Female	CLL	c-CLL	c-CLL	M-IGHV
LLC-3	79.3139	Female	CLL	c-CLL	c-CLL	M-IGHV
LLC-4	79.9361	Male	CLL	c-CLL	c-CLL	M-IGHV
LLC-5	63.7139	Female	CLL	c-CLL	c-CLL	U-IGHV
LLC-6	86.8556	Male	CLL	c-CLL	c-CLL	M-IGHV
LLC-7	79.1917	Male	CLL	c-CLL	c-CLL	U-IGHV
LLC-8	49.625	Male	CLL	c-CLL	c-CLL	U-IGHV
LLC-9	74.3833	Male	CLL	c-CLL	c-CLL	M-IGHV
LLC-10	76.5111	Male	CLL	p-CLL	CLL-PFT	U-IGHV
LLC-11	83.5833	Female	CLL	c-CLL	c-CLL	M-IGHV
LLC-17	75.1167	Female	CLL	p-CLL	CLL-PFT	U-IGHV
LLC-18	83.3278	Male	CLL	c-CLL	c-CLL	M-IGHV
LLC-19	64.8833	Female	CLL	p-CLL	CLL-TFT	U-IGHV
LLC-20	78.8778	Female	CLL	p-CLL	CLL-TFT	M-IGHV
LLC-21	80.1472	Male	CLL	c-CLL	c-CLL	M-IGHV
LLC-22	52.1333	Male	CLL	p-CLL	CLL-PFT	U-IGHV
LLC-23	60.4861	Male	CLL	p-CLL	CLL-TFT	M-IGHV
LLC-24	67.5222	Male	CLL	c-CLL	c-CLL	U-IGHV
LLC-25	87.4889	Male	CLL	c-CLL	c-CLL	M-IGHV
LLC-26	86.8667	Male	CLL	c-CLL	c-CLL	M-IGHV
LLC-28	74.775	Male	CLL	c-CLL	c-CLL	M-IGHV
LLC-29	75.0194	Female	CLL	c-CLL	c-CLL	M-IGHV
LLC-30	61.7944	Male	CLL	c-CLL	c-CLL	M-IGHV
LLC-32	82.0861	Male	CLL	c-CLL	c-CLL	M-IGHV
LLC-33	76.7361	Male	CLL	c-CLL	c-CLL	M-IGHV
LLC-34	69.1361	Male	CLL	p-CLL	CLL-TFT	U-IGHV
LLC-35	83.3056	Male	CLL	p-CLL	CLL-PFT	M-IGHV
LLC-36	72.4	Female	CLL	c-CLL	c-CLL	U-IGHV
LLC-38	51.6444	Male	CLL	c-CLL	c-CLL	M-IGHV
LLC-40	81.6889	Female	CLL	c-CLL	c-CLL	U-IGHV
LLC-42	54.8333	Female	CLL	c-CLL	c-CLL	M-IGHV
LLC-43	75.2667	Male	CLL	c-CLL	c-CLL	M-IGHV
LLC-46	85.6639	Female	CLL	c-CLL	c-CLL	M-IGHV
LLC-47-1	79.0889	Female	CLL	p-CLL	CLL-PFT	M-IGHV
LLC-48	79.7278	Female	CLL	c-CLL	c-CLL	M-IGHV
LLC-49	65.4778	Female	CLL	c-CLL	c-CLL	M-IGHV
LLC-52	81.6917	Female	CLL	c-CLL	c-CLL	M-IGHV
LLC-53	89.1917	Male	CLL	c-CLL	c-CLL	U-IGHV
LLC-54	64	Male	CLL	c-CLL	c-CLL	M-IGHV
LLC-57	54.4667	Male	CLL	c-CLL	c-CLL	M-IGHV
LLC-58	78.2611	Male	CLL	p-CLL	NA	U-IGHV
LLC-59	72.5222	Male	CLL	p-CLL	CLL-PFT	M-IGHV
LLC-61	51.8222	Male	CLL	c-CLL	c-CLL	M-IGHV
LLC-62	59.4833	Female	CLL	c-CLL	c-CLL	M-IGHV
LLC-63	57.4889	Female	CLL	c-CLL	c-CLL	U-IGHV
LLC-66	36.25	Male	CLL	c-CLL	c-CLL	U-IGHV
LLC-67	69.3139	Female	CLL	c-CLL	c-CLL	M-IGHV
LLC-68	63.7056	Female	CLL	c-CLL	c-CLL	U-IGHV
LLC-69	63.8972	Male	CLL	c-CLL	c-CLL	M-IGHV
LLC-70	91.2194	Male	CLL	p-CLL	CLL-PFT	U-IGHV
LLC-71	85.8611	Female	CLL	c-CLL	c-CLL	M-IGHV
LLC-72	45.8139	Female	CLL	c-CLL	c-CLL	U-IGHV
LLC-74	57.8361	Male	CLL	c-CLL	c-CLL	U-IGHV
LLC-76	69.9472	Male	CLL	p-CLL	CLL-TFT	U-IGHV
LLC-77	60.8333	Male	CLL	p-CLL	CLL-PFT	M-IGHV
LLC-78	75.975	Female	CLL	p-CLL	CLL-PFT	M-IGHV
LLC-79	46.8278	Female	CLL	c-CLL	c-CLL	M-IGHV
LLC-37	82.7361	Male	MBLhi	MBLhi	MBLhi	M-IGHV
LLC-39	65.4167	Male	MBLhi	MBLhi	MBLhi	M-IGHV
LLC-41	67.3833	Male	MBLhi	MBLhi	MBLhi	M-IGHV
LLC-44	67.3722	Male	MBLhi	MBLhi	MBLhi	M-IGHV
LLC-45	58.0222	Female	MBLhi	MBLhi	MBLhi	M-IGHV
LLC-50	69.9861	Female	MBLhi	MBLhi	MBLhi	U-IGHV
LLC-55	68	Female	MBLhi	MBLhi	MBLhi	M-IGHV
LLC-56	53.25	Male	MBLhi	MBLhi	MBLhi	M-IGHV
LLC-64	76.0139	Female	MBLhi	MBLhi	MBLhi	U-IGHV
LLC-65	73.6694	Female	MBLhi	MBLhi	MBLhi	M-IGHV
