# Supplementary material for: Systematic Evaluation of Antigenic Stimulation in Chronic Lymphocytic Leukemia: Humoral Immunity as Biomarkers for Disease Evolution
Source: Cancers (Basel). 2023 Jan 31;15(3):891. doi: 10.3390/cancers15030891 (PMC9913429; doi:10.3390/cancers15030891)
Supplement: Supplementary file 1 [file cancers-15-00891-s001.zip › cancers-2057018-supplementary/Supplementary Table/Supplementary Table S4 vs. Rev.1.xlsx]

## Sheet: Ratio Sample-NIST
Sample	LLC-01		LLC-03		LLC-04		LLC-05		LLC-06		LLC-07		LLC-08		LLC-09		LLC-10		LLC-11		LLC-17		LLC-18		LLC-19		LLC-20		LLC-21		LLC-22		LLC-23		LLC-24		LLC-25		LLC-26		LLC-28		LLC-29		LLC-30		LLC-32		LLC-33
Tumoral antigen	Ig G	Ig M	Ig G	Ig M	Ig G	Ig M	Ig G	Ig M	Ig G	Ig M	Ig G	Ig M	Ig G	Ig M	Ig G	Ig M	Ig G	Ig M	Ig G	Ig M	Ig G	Ig M	Ig G	Ig M	Ig G	Ig M	Ig G	Ig M	Ig G	Ig M	Ig G	Ig M	Ig G	Ig M	Ig G	Ig M	Ig G	Ig M	Ig G	Ig M	Ig G	Ig M	Ig G	Ig M	Ig G	Ig M	Ig G	Ig M	Ig G
AChR3			1.23983																		1.31226								1.12857		1.82189				1.63113				1.95469				2.56324				1.45369
AFP																																			1.99886												1.68861
ALDOC			1.29816																										1.63479						1.34859				1.59821				1.55966
ALDOA				1.38729			1.33465		1.49355				1.24973		1.2389		1.93187				1.35368	1.28827	1.31954		1.5344	2.75516								1.38729	1.69574								1.34886				1.57754
A2ML1																																			1.17185														1.46531
SPTAN1	6.74514		8.25169		9.29454		2.21565		12.4735		7.62635		12.4373		1.83352		6.63416		2.24861		1.16253		2.89273		5.94512		1.15158		4.61121		17.1186		23.2765		13.1116		4.47988		32.5712		7.44995		4.15713				6.56927		1.43998
AGTR1		1.38917		1.67127		1.82465						1.34734					1.19869	1.52213		1.42632	1.44924	1.7823				1.44718			1.71789			1.38917		1.67127	1.68216	1.82465			1.66336			1.34734						1.52213	1.49357
ANXA1				2.84826		1.12465						2.57441		1.19427		1.34694					1.13662	6.83563												2.84826	1.37372	1.12465						2.57441	1.76477	1.19427		1.34694	1.8373
APOB	0.193219		0.216543										0.112631				0.222119				0.495368										0.272925		0.169645				0.138159		0.469382								0.33165
CAP7	2.79229		3.7693		1.9579				1.83335		2.38342						1.11124												3.71129		3.7764		5.61176		4.31815				1.56263				4.86954				3.88758		1.47584
BAFF					1.69752				1.19845		1.11248		1.21769																1.27249										1.95793				2.46199				1.57144		1.19176
BGLR	2.77216		2.5847		1.89316		4.72724				3.15575		2.44741	0.127999	3.15527	0.492492			1.23173		4.33759	0.423548						1.17811	1.75993		3.37232				2.5246		1.86675		3.67543				2.16533	0.127999		0.492492
BRCA2/BRCA1			1.15322		1.32885		1.51783				5.45388					6.21874													1.5213		1.37683				1.54373				1.31149						1.22411	6.21874	7.24391
CA125			1.45894	2.67566	1.93372								1.54132								1.37484												2.83378	2.67566	2.62653				2.72245				2.77563				3.27873
CA15-3	24.1649		42.485		34.1885		3.78514		9.43258		39.7554		31.6195		22.8678		3.71695		9.67458		37.7574		19.4778		28.7578				29.8762		3.59112		3.25548		55.1769		19.6523		34.4911				25.7983		1.42332		44.1566		5.22724
CA19-9	2.14154		3.52713		2.79953		2.36117		1.24146		2.55261		2.93936		2.73785		6.58661		1.8922		3.2895		2.75384		1.8433								2.74317		4.82122				4.19169				2.96137				1.23966
CA242	1.73841		1.33497		1.3787		2.27185		1.46434		2.61886		3.21388										4.99586								2.32391		2.47123				3.67881										2.59214
CA27-29			2.23139								2.16237		2.54258						2.52874				1.89857						1.15599										3.23647								1.37851		1.31488
CA50											1.43439														1.11127	1.97437			1.11917						1.37879				2.21376				1.22392						1.62483
CA72-4	1.86746				1.54357	1.32373			1.43388	1.3316		1.48836	2.24845	2.28267	1.51732	3.46161				1.24815		2.31657		1.24438		1.62629			1.62417				3.44729		2.28397	1.32373			1.5833	1.3316		1.48836	2.61737	2.28267		3.46161	1.73794		2.47687
PCP4	3.43828		4.44494		3.51456		3.71376		2.6914		4.82545		2.39375		3.28555		2.9467		2.79283		2.98192		2.35756		2.63459								1.62277		8.44722		5.46913		5.24626				4.27428						1.35617
CALR	1.45373				1.25628																1.38574								1.66978						1.67297				2.13796				1.39334
CA6	0.576828				0.627595		1.89689				0.964493		0.329395		1.17887				0.759865		2.13463		0.197198						1.16379						0.239286				0.127548								0.936469
CATA													3.52947										1.76124																						1.96568				2.98842
CATG	1.21327		1.16772						1.14591								1.23171												2.22954				2.46616		1.71133		1.134		1.19125				2.11761				2.47556
CCL11	0.176933										5.83227		0.168148			2.38254											0.135654		0.892347		0.122723								0.796616						0.268677	2.38254			0.115339
CCL2			1.43831														1.57365				1.49847										1.61713		1.79917		2.63186				2.35548				1.79123				2.35767
CCL3	1.46687	0.855198			2.61417				1.84652	0.321829	1.61315		2.49839	0.746474		0.136819	2.91244	1.14988			3.14553								1.75866			0.855198			1.35339				2.47583	0.321829			3.69742	0.746474		0.136819	1.46995	1.14988	1.58245
CCL5	9.79152		11.8796		7.42143		4.31614		1.15628		15.8338		15.3546		8.18713	1.84687	7.7137		9.29626		56.1585	1.552	5.68869		4.99551		1.59319		3.17759		1.68382		2.76329		17.494		3.32768		35.6951		12.4142		93.2348		3.79484	1.84687	8.25225		8.84125
CD74	1.47151		1.29557		1.15755						3.3456		3.35966								1.51492				1.23925										1.25699				3.54759				2.79931				6.48625
CDK2	1.32737		2.34231		1.29315		1.41657								1.88242		2.26125		1.32895		2.4448														1.91574				1.48799				2.9495
CEA																					1.568														1.68475				2.48815				2.17556
CHRM3			1.12157		1.79688												1.41147				1.55772														1.97615		1.9975		1.89938				1.69556
CMV	13.3495	2.52485	6.44467	1.59496	6.48725	1.66187	0.767998		1.76589		8.11855		2.58885		2.35247		1.68837		4.82414	1.74657	3.24468	1.45879	3.89389		2.65394						11.9424	2.52485	6.25552	1.59496	8.68992	1.66187	6.29151		2.92787				1.88487		18.8871				16.2947
MYC																											1.6718		1.18146						1.74869								1.32224						1.44737
CTLA4	1.19361			1.46677	2.24576	1.16325					1.42849																						2.13114	1.46677	4.22728	1.16325			2.91847				2.72223				15.1929
CXCL10																	0.365921												0.227446		0.115881		0.245918				0.499452						0.265882
K1C19	1.15651				1.21122				1.16358		1.16764				1.18195		1.26681				1.44287								1.21583		1.46352						1.42963						1.53496				1.57947
DDX53																																			1.32417				1.12434				1.38298		1.21394
dsDNA																					1.66177																		1.22572						1.44177		1.49425
EBNA1			1.15585		1.89815				1.76876																										1.11817								4.96452						1.34878
EGFR																													1.51423						1.88935				1.21617				1.77113
ELNE					1.83526						1.1463																								1.19849								1.24868				2.25245
Endothelial Cell Extract			2.22516																																1.18812		1.53654		1.44364				1.34517
ENOB	3.54946	8.23587	2.7218	1.81946	3.52359		2.84533		1.987		3.47889	38.7422	3.67373	2.44219	1.91771	12.6716	4.51354	6.32359	2.73782	4.22965	2.39294	1.34559	1.68195		2.13455						2.9896	8.23587		1.81946	1.41789				3.75972			38.7422		2.44219	1.48913	12.6716		6.32359	1.63821
ERBB2			1.53268																																														1.39684
ErbB3 + ErbB4	1.15683		1.12419		2.49354								1.17227			1.79457					1.23146		3.94657						1.75966		1.61182				1.36486								1.94542			1.79457	7.74676
ERP29											1.41846																								2.892				1.48619				1.1338				1.22733
FTMT	2.18769		2.19273		2.69364		2.22712				1.45685		3.55437	2.41929	2.51891	2.56293	2.95666				3.11223	1.2416	3.47879		3.57487	2.38255					3.31447				2.39974				3.65819				1.37198	2.41929		2.56293	3.9913		2.6617
FUCO					1.23424				1.47583		1.69943		1.72326				1.48289		1.25922		1.69833								2.54675		1.63712				3.69993		1.77243		2.97642				2.69515				3.52561		1.79393
GALC	2.87185		2.95137		2.12199		2.38241		1.39237		2.18993		2.61284		2.75259		2.26558		1.88341		4.11998	1.74475	1.36495		1.46137				4.5538		3.56845				2.77266		3.59676		1.21865				3.7227				2.14121
GBM	0.97785		0.169569		1.83368				0.346898				0.363748				0.332526				4.96349								0.236321		1.94252		5.56915		4.8553		3.52435						1.93346				0.914165
GBU4-5/TDRD-12	0.657159		0.556699	0.346287	0.37988		0.173651		2.99569		0.843392		0.612353		0.433644	1.24589	1.89717						0.631181		0.962236				0.648355				1.48512	0.346287					1.22325		1.3453				1.42876	1.24589	0.144871		1.33249
DCE2				0.241846																														0.241846
GNAL					1.33729																								1.43148						1.34324				2.79595				1.36388				1.76255
HBsAg	1.29237										1.98564																				1.45464				1.62113				1.18924
HPV-11 E1	2.49388		2.24787		1.81266				1.65234		1.68536		1.51294		1.22666				1.16558		3.28949	1.45137	1.89277		1.86745				2.69522		3.78787		1.53954		4.19649		2.42961		3.69244				3.64477						3.31432
HPV-11 E2			2.27484		1.34331						1.5569						1.49632				2.21371								2.28865		1.13121				1.95372		1.63761		2.16621				1.77699		2.11952				1.76566
HPV-11 E4	1.34814		1.63755	1.68554	1.87537	1.63464					1.18846				1.18142		1.61913	2.22143		1.19442	2.1654	2.16527		1.5485					1.43116		1.69632			1.68554	2.81775	1.63464	1.43412		1.78839				1.1853				1.68235	2.22143	1.34688
HPV-11 E5B			1.15825																		1.9885														1.465		1.71382		1.69862				1.75488				1.57834
HPV-11 E6	5.26528		3.98395		2.32273		1.16995		9.73659		3.42516		5.38235		4.6855		11.765		1.84347		0.596618		2.18774		0.756398								0.583419		0.57182				1.35888		1.83354						0.667334		13.2697
HPV-11 E7			7.87592	1.31183																									23.4347				28.9736	1.31183	19.8756		35.6456		2.43797		3.71283		11.5729		16.4727		22.1818		18.1422
HPV-16 E6	6.17839		5.51895		4.28263				4.16789		8.74427		3.22185		1.89145		3.41545				1.95745		3.44821								3.71922		7.87383		4.73786				12.8555				7.83465						2.85515
HPV-16 E7			3.16886				1.64155		2.62699		3.83499		1.78854		2.44185		2.47542		2.26224		3.17854		1.45457																				3.53322				1.18376		1.39112
HPV-18 E7	1.24149		1.41256		1.48755		1.18838				1.43554		1.42397		1.16736				1.63745		1.65683								1.69159		1.4388				1.89867		1.77263		1.74894				1.52396
HPV-6 E2																													0.618275				0.455147		0.442569		1.11812		0.769284
HPV-6 E6	0.83116		0.299482		0.824976								0.846265								0.939756				0.255641						1.47645				2.58342		1.34589		1.57854		0.742946								0.48913
HPV-6 E7																										1.58288									1.86523				1.29514										1.21229
HPV-6 L1													1.11475																		3.64784				1.79492				1.59278
HPV-6 L2			1.46498																																1.39529
HPV-6a E4	15.7785	0.286167	1.69469		19.1648		3.82664		13.2475	0.751551	6.2548		14.7637	0.976427	2.53529	1.44818	15.8174	0.273114	5.84233		5.72124	0.164317	4.46511	0.284148	22.482	0.368995	3.48722		2.89839		3.79936	0.286167	3.1835		0.978778				6.26648	0.751551			6.73918	0.976427	2.44812	1.44818	19.3762	0.273114	1.96498
HuD/ELAVL4	0.289543		0.275928																		0.478573								0.765112		0.361353				0.355919				0.713226
IFN-a			1.18245																		1.25989										1.51622				1.64556				1.56376								1.32342
IFN-b/IFN-a2	1.71518		1.82652		1.49483		2.52347				4.75346		1.81856		1.18811				1.38262		2.1964								3.34664		1.46699				1.88747				3.28553				2.86532				2.98776		1.19838
IL-12 (p70)	1.23368		1.95832																		1.23883								1.27752		1.38539				1.45765				1.25985				1.25293		1.49553		1.71277		1.28377
IL-17A	4.34838		4.87818		5.27226		7.55526				7.88225		1.75793		5.12247	73.9464			1.68837		9.85774	36.3462	2.53184		0.5357				7.72749		3.51762				5.67317				0.883748		0.4464		1.72452		0.571662	73.9464
IL-1a/IL-1b	2.46714		3.12587		2.19366				2.34872		1.26833		2.81648				1.77754		1.7199		1.81342								1.61129		5.67868		2.23559		6.46645				2.31172		1.24575		2.17477		1.97258		2.47534
IL-2	7.32173		1.39972		7.94489		7.76367		7.21262		8.55587		7.16817		3.54446	2.49796			4.97939				13.1269		6.7686		14.5724	0.142267	13.9716		1.71329						5.33372		5.4488		9.98355				16.3517	2.49796	5.98448		12.7118
IL-6	2.59684		1.83683		0.889238		1.39859		0.299652		1.438		1.35139		0.514429	1.39127	0.187236		0.784922		1.7988		2.11872		0.265767				0.869896		0.631952				4.42782				3.69964				0.167768			1.39127			0.76844
IL-8																		1.86917				1.16335							0.64515		1.62758		0.286483		0.48899		0.127449		0.992412				1.72319					1.86917	1.19226
ITM2B																													1.27476		1.28826				1.27886		1.36335		1.26895				1.28572
TRFL	1.83226		1.28185		1.66769								1.13751		1.96716		1.15999		1.44587		1.64874								1.86312		1.86817		1.51117		1.81527		2.53189		1.99912				1.74798				1.47729
LC1			2.14837		2.6389		1.42379				1.38573				1.35952						3.14288	5.56665									1.46536				4.27855		1.71824		3.14778				5.68533				3.57819
LAMP-2		6.9869		4.81886		1.32624		2.18433		4.33812		1.69544		1.97228		5.87946		3.37693		1.87222		3.47331						9.14362	1.24252			6.9869		4.81886	1.18194	1.32624		2.18433		4.33812		1.69544	1.77512	1.97228		5.87946	1.81226	3.37693
MAG	3.44591												2.1495										1.11871								2.47988		2.88473		3.75232		5.34456										9.58446
MAGEA3	9.39564		7.42521	1.39675																									226.731					1.39675	126.628		81.3994		28.7765				24.6248				1.68498
MAGA4	3.27752		0.794262		0.697918				0.844152		0.56799		1.63618		0.762475		0.583459		3.3249		0.542834		0.242513		2.16296				1.22545		3.12634				5.66965		0.242673		1.1757		0.667688		4.98291		0.752748				0.352762
MBP	1.38799		2.11164		1.66581												1.45375		1.53834				1.14388								1.43795		2.96935		3.82843		1.117		2.4938				2.54436						1.23566
MMP-2	6.72946		7.11164		8.34792		1.93978		3.46736		5.48429				2.29632		3.54462		4.81995		6.58776		2.77149		1.89935				3.75974		5.75314		2.54146		12.52		8.11258		6.13242				5.56746		1.62657		4.31797		5.53632
ENOG					1.17368								1.21754				1.22779												1.25547				3.53514		1.7658		1.29595		1.5454								3.89665
NP1L3/NP1L4	1.42433		1.33995		0.937356		0.491252		1.17315		1.37815		1.71947	2.74788	0.612243	11.7546	0.215645		0.448438		0.714346		0.295195		0.523333		0.624213		1.28984		0.589978		0.174789		0.796256		0.954784		1.13527		0.534485		0.833342	2.74788	0.146588	11.7546	0.441267
NY-ESO-1			1.77184																		1.57741								1.59854						1.65412
Ox40L	55.4559		66.6564		48.4892		31.9942		46.527		55.7886		47.9716		38.1957		48.3878		45.6128		61.4734		42.37		36.8255						56.3368		54.5894		77.6248		28.9659		8.91525				6.14738		2.44947				8.68382
P53			1.26482		1.61698						1.16126				1.11179		1.41743				1.15945								1.75758						1.95961		1.34624		1.49224				1.57196						1.46715
PSP																												4.38614
PD-1			2.41397		1.94543						1.95284		1.6143		1.71687			1.14566	1.18792		1.92267								2.12999		1.74167				2.65816		1.51959		2.42516				2.76134					1.14566
PD-L1	2.25823		2.66539		1.66186		1.99473		1.34854		2.95554		1.56235				1.69896		1.94278		2.54998		2.79411		2.12413				6.4876		3.59214		2.14388		3.72537		2.48333		3.21817				4.82849		1.98557		2.7366		1.69262
PADI1/2/3/4			0.356235																		0.332881								1.29465				0.235663
PISD	1.64264		1.28153		1.24715						1.74949						1.1372				1.31193								1.33952		1.49349				2.1888		1.33969		1.48376				1.79838				1.52114		1.23647
KPYM	9.11282		1.45535						2.11169		7.17843		4.76965		2.39369		36.7519												1.15351		3.72926		3.57226		37.5538		2.5423		11.1398										5.94386
PSA	1.31833				1.22314						0.327514		0.562618		0.613765		2.25334		0.337274		1.65654		0.226792								1.52745		2.75166		1.12225								1.68527				0.752478
PSMA	3.47752		3.57371		2.66474		2.59426		2.37371	1.16458	2.73318		1.8937				2.53552		1.84952		2.46148		2.26485		1.68435		1.63765		4.39568		2.39232				2.26422				6.67162	1.16458			1.49775				3.66288		1.98148
PPAP	17.3247		21.8968		24.1734		17.4949		11.1436		26.6647		16.4339		19.6963		3.87178		17.174		18.4191		16.1688		13.5576		5.68882		13.3827		11.6431				5.84718		6.31658		1.58427				13.6341						7.53488
PSMA			2.51211																										5.87535						8.99614		1.79595		3.32175				1.84321
PGBM	1.98986		1.2756										1.57393				1.97266				1.86779								1.89621				1.94867		2.56548		1.5286										2.26364
RLA0/1/2	1.94728				1.13728												1.11681												1.32268				1.14766		1.44788		1.53943						1.62626
Ro-SSA (52+60)		1.44169	1.69397	2.96585							1.88287					1.25912	1.11168				2.23559				4.2596	1.95443			1.53857			1.44169		2.96585					1.81573				1.42477			1.25912
SP1	1.2332				0.142416		0.477593		0.769373		1.25418		1.11572								5.48716		0.289414		0.977795		0.481994		0.373531		0.458174						1.95429		1.54976		1.13362						1.84298
SCCA	0.633362		0.439557		0.243271				0.317338	0.983683	1.28914	1.67982	0.522884		0.551191	16.1995	0.834246		0.592676	1.59357	1.36234	6.27428	0.192486		0.242757			1.76771	0.944768		1.28439		0.198476				0.212589		2.64754	0.983683	0.472172	1.67982	0.786792		0.265284	16.1995	0.849542		0.148948
Sm/RNP			0.383315														0.412842				0.998633								2.31138						0.879489		0.769681		1.11512				2.74368						7.51769
SOX2	0.297186		1.55897										1.92354				5.46898		1.98572		0.471169							1.11227			5.86892				0.215149				2.81255				7.73674				3.88876		1.75832
ASM					2.84319												5.49776		5.23764		7.5995								3.85231		3.73485				3.32968				3.77626				7.56199						5.19862
TGF-b1																									1.19316						1.19423												1.9243				5.61848
TPO																																			1.17837
THYG		2.61714	1.16157	4.41574				1.77573			1.1158	2.57888		8.48967		14.6679						3.54914						3.44117	2.51362			2.61714		4.41574			4.26589	1.77573				2.57888	1.97622	8.48967		14.6679
TTG	1.12358		1.84143														1.56378				1.17983								1.84689						1.29984								1.13266				1.27445		1.42475
TNF-a/TNF-b																																			3.51219				4.15656				5.29611						3.41179
TNNI3	1.63578		1.69745		2.16378		1.32944														2.12116	1.81252							2.23139						2.18489				3.13518				1.94357		1.25398
TNNI3/TNNT2/TNNC2																																			1.17458		1.118						1.12777						1.22644
TWEAK (CD255)	0.676762		2.87282	1.1428	1.47478	1.19552			0.625765		0.248923					1.54284	7.82162				0.181227								2.94765		0.822687			1.1428	0.373596	1.19552	9.21636						16.7827		0.126986	1.54284			25.1372
uPA	3.2698		2.25294		2.41621		1.15795		1.82425		2.4235	2.3472				4.5188		1.71737	1.24789		2.77756	3.43722	2.48698		2.14783	1.38169	2.73637		2.98677		1.442				11.2246		1.61252		4.53964			2.3472	2.8826			4.5188		1.71737
VEGF-165																													1.24341						1.24182				1.17969				1.84262
[truncated: 87 more columns]
