# Supplementary material for: Systematic Evaluation of Antigenic Stimulation in Chronic Lymphocytic Leukemia: Humoral Immunity as Biomarkers for Disease Evolution
Source: Cancers (Basel). 2023 Jan 31;15(3):891. doi: 10.3390/cancers15030891 (PMC9913429; doi:10.3390/cancers15030891)
Supplement: Supplementary file 1 [file cancers-15-00891-s001.zip › cancers-2057018-supplementary/Supplementary Table/Supplementary Table S5 vs. Rev.1.xlsx]

## Sheet: Top 10 for Ig G
Tumoral antigen	Name	ID Uniprot	Gene name	Type	Subcellular location (Mem, Cyt, Org, Nuc, Ves and Sec)	Cell specificity expression	Tissue specificity expression	Mutagenesis	Marker class	Type of cancer (Carcinoma, Sarcoma, Leukaemia, Lymphoma &myeloma, brain & spinal cord and Organ)	Comments
CA15-3	CA15-3	P15941	CA15-3	Tumoral market	Membrane	T-cells	Epithelial cells	yes	Tumor associated antigens	Organ	-
PD-L1	Programmed cell death 1 ligand 1	Q9NZQ7	CD274	Protein/Tumoral market	Membrane; Cytosol	T- and B-cells (activated), dendritic cells, keratinocytes and monocytes	Heart, skeletal muscle, placenta and lung	no	-	Organ and Lymphoma & Myeloma	-
SCCA	Serpin B3	P29508	SERPINB3	Protein	Cytosol	Squamous cells	-	yes	Enzymes and modulators	Organ and Carcinoma	-
PSMA	Prostate Specific Membrane Antigen	Q04609	FOLH1	Protein	Membrane	-	Prostate epithelium, Urinary bladder, kidney, testis, ovary, fallopian tube, breast, adrenal gland, liver, esophagus, stomach, small intestine, colon and brain	yes	-	Organ	-
NP1L3/NP1L4	Nucleosome assembly protein 1-like 3/Nucleosome assembly protein 1-like 4	Q99733/Q99457	NAP1L4	Protein	Nucleus	-	-	no/no	-	-	-
MMP-2	72 kDa type IV collagenase	P08253	MMP2	Protein	Vesicles	-	Skin fibroblasts	no	-	Brain & spinal cord cancer and Organ	-
Ox40L	Tumor necrosis factor ligand superfamily member	P23510	TNFSF4	Protein	Nucleus; Vesicles	-	-	no	-	-	-
CCL5	C-C motif chemokine 5	P13501	CCL5	Protein	Secreted	T-cell and macrophage	Follicular fluid	yes	-	-	-
SPTAN1	alpha-fodrin	Q13813	SPTAN1	Protein	Cytosol; Vesicles	-	-	yes	-	-	-
GBU4-5/TDRD-12	Putative ATP-dependent RNA helicase TDRD12	Q587J7	TDRD12	Protein	PET Complex	-	-	no	-	-	-
HPV-11 E6	Protein E6 of Human papillomavirus type 11 (aa 1-150)	P04019	HPV-11 E6	Virus	Host cytosol; Host nucleus	-	-	-	-	-	-
HPV-6a E4	Protein E4 of Human papillomavirus type 6a	Q84295	HPV-6a E4	Virus	Host cytosol; Host nucleus	-	-	-	-	-	-

## Sheet: Top 10 for Ig M
Tumoral antigen	Name	ID Uniprot	Gene name	Type	Subcellular location (Mem, Cyt, Org, Nuc, Ves and Sec)	Cell specificity expression	Tissue specificity expression	Mutagenesis	Marker class	Type of cancer (Carcinoma, Sarcoma, Leukaemia, Lymphoma &myeloma, brain & spinal cord and Organ)	Comments
ALDOA	Aldolase (muscle)	P04075	ALDOA	Protein	Cytosol	-	-	yes	-	-	-
ANXA1	Annexin A1	P04083	ANXA1	Protein	Membrane; Cytosol	Neutrophils (resting) and T-cells (peripheral blood)	Placenta and liver	yes	-	-	-
CA72-4	CA72-4	-	-	Tumoral market	-	-	-	-	Tumor associated antigens	Organ	-
SCCA	Serpin B3	P29508	SERPINB3	Protein	Cytosol	Squamous cells	-	yes	Enzymes and modulators	Organ and Carcinoma	-
CMV	Cytomegalovirus	-	-	Virus	-	-	-	-	-	-	Cytomegalovirus
THYG	Thyroglobulin	P01266	TG	Protein	Secreted	-	Thyroid gland	yes	Serum and tissue proteins	Organ	-
BGLR	beta-glucuronidase	P08236	GUSB	Protein	Vesicles	-	-	yes	-	-	-
ENOB	Enolase	P13929	ENO3	Protein	Membrane; Cytosol	Neurons	Striated muscle	no	-	-	-
AGTR1	Angiotensin II type 1 Receptor	P30556	AGTR1	Protein	Vesicles	-	Liver, lung and adrenal	no	-	-	-
LAMP-2	Lysosomal Associated Protein 2	P13473	LAMP2	Protein	Vesicles	-	Placenta, lung, liver, spleen, thymus, prostate, testis, small intestine, colon, skeletal muscle, brain, kidney, ovary, pancreas and heart	yes	-	-	-
HPV-11 E4	Protein E4 of Human papillomavirus type 11 (aa 1-108)	P04016	HPV-11 E4	Virus	Host cytosol; Host nucleus	-	-	-	-	-	-
HPV-6a E4	Protein E4 of Human papillomavirus type 6a	Q84295	HPV-6a E4	Virus	Host cytosol; Host nucleus	-	-	-	-	-	-
