# Supplementary material for: Systematic Evaluation of Antigenic Stimulation in Chronic Lymphocytic Leukemia: Humoral Immunity as Biomarkers for Disease Evolution
Source: Cancers (Basel). 2023 Jan 31;15(3):891. doi: 10.3390/cancers15030891 (PMC9913429; doi:10.3390/cancers15030891)
Supplement: Supplementary file 1 [file cancers-15-00891-s001.zip › cancers-2057018-supplementary/Supplementary Table/Supplementary Table S6 vs. Rev.1.xlsx]

## Sheet: Top 5 TAs
Tumoral antigen	Name	ID Uniprot	Gene name	Type	Subcellular location (Mem, Cyt, Org, Nuc, Ves and Sec)	Cell specificity expression	Tissue specificity expression	Mutagenesis	Marker class	Type of cancer (Carcinoma, Sarcoma, Leukaemia, Lymphoma &myeloma, brain & spinal cord and Organ)	Comments	MBL	CLL	c-CLL	p-CLL	CLL-PFT	CLL-TFT	M-IGHV	U-IGHV
CA72-4	CA72-4	-	-	Tumoral market	-	-	-	-	Tumor associated antigens	Organ	-	Ig G	Ig G	Ig G			Ig G	Ig G	Ig G
THYG	Thyroglobulin	P01266	TG	Protein	Secreted	-	Thyroid gland	yes	Serum and tissue proteins	Organ	-	Ig G		Ig G			Ig G		Ig G
ENOB	Enolase	P13929	ENO3	Protein	Membrane; Cytosol	Neurons	Striated muscle	no	-	-	-	Ig M & Ig G	Ig M & Ig G	Ig M & Ig G	Ig M & Ig G	Ig M & Ig G	Ig M & Ig G	Ig M & Ig G	Ig M & Ig G
AGTR1	Angiotensin II type 1 Receptor	P30556	AGTR1	Protein	Vesicles	-	Liver, lung and adrenal	no	-	-	-	Ig G	Ig G	Ig G	Ig G	Ig G	Ig G	Ig G	Ig G
LAMP-2	Lysosomal Associated Protein 2	P13473	LAMP2	Protein	Vesicles	-	Placenta, lung, liver, spleen, thymus, prostate, testis, small intestine, colon, skeletal muscle, brain, kidney, ovary, pancreas and heart	yes	-	-	-	Ig G	Ig G	Ig G	Ig G	Ig G	Ig G	Ig G	Ig G
HPV-6a E4	Protein E4 of Human papillomavirus type 6a	Q84295	HPV-6a E4	Virus	Host cytosol; Host nucleus	-	-	-	-	-	-	Ig M & Ig G	Ig M & Ig G	Ig G	Ig M & Ig G	Ig M & Ig G		Ig G	Ig M
HPV-11 E4	Protein E4 of Human papillomavirus type 11 (aa 1-108)	P04016	HPV-11 E4	Virus	Host cytosol; Host nucleus	-	-	-	-	-	-	Ig M			Ig G	Ig G	Ig G	Ig M
ALDOA	Aldolase (muscle)	P04075	ALDOA	Protein	Cytosol	-	-	yes	-	-	-						Ig G
SCCA	Serpin B3	P29508	SERPINB3	Protein	Cytosol	Squamous cells	-	yes	Enzymes and modulators	Organ and Carcinoma	-	Ig M					Ig G
CMV	Cytomegalovirus	-	-	Virus	-	-	-	-	-	-	Cytomegalovirus						Ig G
IL-6	Interleukin-6	P05231	IL6	Protein	Vesicles	-	Skeletal muscle	yes	-	-	-	Ig M
MMP-2	72 kDa type IV collagenase	P08253	MMP2	Protein	Vesicles	-	Skin fibroblasts	no	-	Brain & spinal cord cancer and Organ	-	Ig M	Ig M	Ig M	Ig M	Ig M		Ig M	Ig M
HPV-11 E7	Protein E7 of Human papillomavirus type 11 (aa 1-98)	P04020	HPV-11 E7	Virus	Host cytosol; Host nucleus	-	-	-	-	-	-			Ig M				Ig M
IL-2	Interleukin-2	P60568	IL2	Protein	Secreted	-	-	no	-	-	-		Ig M	Ig M			Ig M		Ig M
CAP7	Azurocidin	P20160	AZU1	Protein	Vesicles	-	-	yes	-	-	-		Ig M	Ig M	Ig M	Ig M		Ig M
IL-1a/IL-1b	Interleukin-1 alpha/Interleukin-1 beta	P01583/P01584	IL1A	Protein	Cytosol; Secreted	-	-	no/yes	-	-	-				Ig M	Ig M
Ox40L	Tumor necrosis factor ligand superfamily member	P23510	TNFSF4	Protein	Nucleus; Vesicles	-	-	no	-	-	-				Ig M	Ig M	Ig M		Ig M
GBU4-5/TDRD-12	Putative ATP-dependent RNA helicase TDRD12	Q587J7	TDRD12	Protein	Protein complex	-	-	no	-	-	-				Ig M		Ig M		Ig M
APOB	Apolipoprotein B/E	P04114/P02649	APOB	Protein	Cytosol;Vesicles	-	-	yes/yes	-	-	-					Ig M
TWEAK (CD255)	Tumor necrosis factor ligand superfamily member	O43508	TNFSF12	Protein	Vesicles	Peripheral blood lymphocytes	Heart, pancreas, skeletal muscle, brain, colon, small intestine, lung, ovary, prostate, spleen, lymph node and appendix	no	-	-	-					Ig M
SP1	Salivary Gland Protein 1	-	-	Tumoral market	-	-	-	-	-	-	-						Ig M
PCP4	Calmodulin (brain)	P48539	PCP4	Protein	Nucleus	-	-	yes	-	-	-								Ig M
