# Supplementary material for: Systematic Evaluation of Antigenic Stimulation in Chronic Lymphocytic Leukemia: Humoral Immunity as Biomarkers for Disease Evolution
Source: Cancers (Basel). 2023 Jan 31;15(3):891. doi: 10.3390/cancers15030891 (PMC9913429; doi:10.3390/cancers15030891)
Supplement: Supplementary file 1 [file cancers-15-00891-s001.zip › cancers-2057018-supplementary/Supplementary Table/Supplementary Table S7 vs. Rev.1.xlsx]

## Sheet: Ratio Sample-NIST
Sample	LLC-01		LLC-03		LLC-04		LLC-05		LLC-06		LLC-07		LLC-08		LLC-09		LLC-10		LLC-11		LLC-17		LLC-18		LLC-19		LLC-20		LLC-21		LLC-22		LLC-23		LLC-24		LLC-25		LLC-26		LLC-28		LLC-29		LLC-30		LLC-32		LLC-33
mAg	Ig G	Ig M	Ig G	Ig M	Ig G	Ig M	Ig G	Ig M	Ig G	Ig M	Ig G	Ig M	Ig G	Ig M	Ig G	Ig M	Ig G	Ig M	Ig G	Ig M	Ig G	Ig M	Ig G	Ig M	Ig G	Ig M	Ig G	Ig M	Ig G	Ig M	Ig G	Ig M	Ig G	Ig M	Ig G	Ig M	Ig G	Ig M	Ig G	Ig M	Ig G	Ig M	Ig G	Ig M	Ig G	Ig M	Ig G	Ig M	Ig G
AdvH.40(H)		2.96685					0.322499	0.425995																																						0.684297			0.296322
AdvH.40(P)		2.29314																								0.261128																				0.359125	0.36243
AdvH.5(H)			0.466768	0.363368		0.855215						0.925264	0.988557					0.643986																	0.222918		0.495668			0.339844	0.152269				0.849297	0.121317	0.522691	0.267817	0.254564
CAV_Ant		5.97866																																												1.28951	0.717229
CMV_Ant	0.315346	3.99782									0.221551	0.65623																										0.132931			0.467187	0.258329				0.648134			0.552271
CMV_CL		1.2256																																												1.54937	1.54769
EBV(gp125)		4.59233									0.146798	0.231345		0.125577																											0.156213					1.23767
EV.COXB3(VP1)		3.28547					2.37984	0.539876
EV_Ant	0.547822	3.74819			0.428399		0.379362		0.265384		1.37588	0.119744						0.112528													1.23377										1.73366		0.424515		1.82823	0.566219	0.112523
FLU.H1N1(HA)		3.29452										0.665878										0.234943														0.128391										0.533127	0.231249
FLU.Ohio(NA)		3.81672																																										0.232333
HAstV.1	0.263594	2.2892					0.31579	0.27762		0.122439	0.641246																																			0.297659	0.215351
HCV(Core)_Ant	0.545328	3.79938					0.195176			0.392348							0.447739																													2.47918
hMPV.16_CL	0.162565	4.15198					0.131736	0.159515			0.262547	0.365596			0.129454											0.292311									0.94139	6.68267										2.36285	0.156919
hMPV.9_CL		3.59363								0.236379																																				0.614952
HSV.1_Ant		2.4169						0.325787		0.678959	0.236935	0.233395		0.567211												0.132464										0.432498		0.954874				0.494991				0.774344
HSV.1_CL	0.457824	1.91325	0.114466		0.359777		0.394373	0.278416	0.218932	0.174391	0.363335	0.121562	0.257346	0.612428			0.125489										0.157659				0.263426	0.183332					0.187282	0.21975			0.343288	0.43557			0.154442	0.446248
HSV.2_CL		1.24895									0.255757			0.177397																																1.12354
LB.Patoc1	0.548383	4.1778
MP_Ant	0.337112	2.89844						0.424943			0.644455	0.384325		0.262738								0.315748	0.461352			0.621433															0.133895					0.926678			0.13158
MuV_CL	0.112821	2.44373								0.143768		0.273444		0.246319												0.495457										0.124415										1.93653	0.241468
MV(N)		5.89955																																											2.74882	19.7177	0.895424		0.599532
MV_CL		1.82835																																												0.742588
NoVGi.1(VLP)		3.73853						0.373783																						0.139613																0.418358
NoVGii.4(VLP)		1.76432												0.154929																																0.586115
PV(VP2)		1.64958					0.389379	0.124288			0.877268																									0.338192					0.765564					0.985879	0.176774		0.412635
RhiV.1A_CL	0.362819	2.67258					0.241941				0.132549	0.712986											0.892484			0.333536															0.37892						0.251923
RSV.B_CL		2.37744								0.359347
RV(VP7)		3.66224																																												0.842693	0.239532
RV_CL	0.223468	2.59433	0.978228				0.438823		0.177327		0.627789																														0.11947				0.162557	1.98124
SARS_Cov2(M)		2.51377
SARS_Cov2(N)		0.497483
SARS_Cov2(RBD)	0.396823	1.9524		0.612366			0.489791	0.362676		2.57182	1.73365	0.632773														0.694777				0.115572	0.187845	0.343231												5.67713		1.73138	0.259863		0.432734
SPN_Ant		3.49751																																													0.799252		0.127279
STY(HlyE)	0.144219	3.14374	0.578479				0.786874																																							1.33977			0.745677
STY(OMP)	0.229183	5.37687						0.122186			0.281616	0.587668																																		1.65748
VZV(gE_gI)		2.29865									0.18475																																			1.56756	0.598514
[truncated: 87 more columns]
