# Supplementary material for: Systematic Evaluation of Antigenic Stimulation in Chronic Lymphocytic Leukemia: Humoral Immunity as Biomarkers for Disease Evolution
Source: Cancers (Basel). 2023 Jan 31;15(3):891. doi: 10.3390/cancers15030891 (PMC9913429; doi:10.3390/cancers15030891)
Supplement: Supplementary file 1 [file cancers-15-00891-s001.zip › cancers-2057018-supplementary/Supplementary Table/Supplementary Table S8 vs. Rev.1.xlsx]

## Sheet: Top 10 for Ig M
Name	Ag ID	Type of antigen	Molecule type	Afecction	Type	Baltimore Classification	Baltimore group	Vaccine
Candida albicans	CAV_Ant	Candida Albicans Antigen	Antigen	Mucosa	Fungus	-	-	Yes
Cytomegalovirus	CMV_CL	Cytomegalovirus Cell Lysate Antigen	Antigen	Salivary glands	Virus	Double-stranded DNA viruses	Group I	No
Epstein-Barr	EBV(gp125)	Epstein Barr Virus gp125, Human Fc	Protein	Blood/Epithelial	Virus	Double-stranded DNA viruses	Group I	No
Echovirus	EV_Ant	Echovirus Antigen, Recombinant	Antigen	Gastrointestinal	Virus	Positive sense single-stranded RNA viruses	Group IV	No
Influenza A	FLU.Ohio(NA)	Influenza A [A/Ohio/2017] Neuraminidase (NA), His-Tag,	Protein	Respiratory tract	Virus	Negative sense single-stranded RNA viruses	Group V	Yes
Human Metapneumovirus	hMPV.16_CL	Human Metapneumovirus (hMPV) 16 Type A1 Lysate	Lysate	Respiratory tract	Virus	Negative sense single-stranded RNA viruses	Group V	No
Human Metapneumovirus	hMPV.9_CL	Human Metapneumovirus (hMPV) 9 Type A1 Lysate	Lysate	Respiratory tract	Virus	Negative sense single-stranded RNA viruses	Group V	No
Respiratory Syncytial Virus B	RSV.B_CL	Respiratory Syncytial Virus B Lysate	Lysate	Respiratory tract	Virus	Negative sense single-stranded RNA viruses	Group V	No
Rotavirus	RV(VP7)	Rotavirus VP7 Protein, Sheep Fc-Tag	Protein	Gastrointestinal	Virus	Double-stranded RNA viruses	Group III	Yes
SARS-Cov2	SARS_Cov2(N)	SARS-Cov2-Nucleocapside	Protein	Respiratory tract	Virus	Positive sense single-stranded RNA viruses	Group IV	Yes
Streptococcus pneumoniae	SPN_Ant	Streptococcus Pneumoniae Antigen, Native Extract	Antigen	Respiratory tract	Bacteria	-	-	Yes

## Sheet: Top 10 for Ig G
Name	Ag ID	Type of antigen	Molecule type	Afecction	Type	Baltimore Classification	Baltimore group	Vaccine
Adenovirus [Type]40	AdvH.40(H)	Adenovirus Type 40 Hexon Protein	Protein	Gastrointestinal	Virus	Double-stranded DNA viruses	Group I	No
Cytomegalovirus	CMV_CL	Cytomegalovirus Cell Lysate Antigen	Antigen	Salivary glands	Virus	Double-stranded DNA viruses	Group I	No
Echovirus	EV_Ant	Echovirus Antigen, Recombinant	Antigen	Gastrointestinal	Virus	Positive sense single-stranded RNA viruses	Group IV	No
Influenza A	FLU.Ohio(NA)	Influenza A [A/Ohio/2017] Neuraminidase (NA), His-Tag,	Protein	Respiratory tract	Virus	Negative sense single-stranded RNA viruses	Group V	Yes
Herpes Simplex Virus 1	HSV.1_Ant	Herpes Simplex Virus 1 Antigen	Antigen	Mucosa	Virus	Double-stranded DNA viruses	Group I	No
Leptospira biflexa	LB.Patoc1	Leptospira Biflexa Antigen (Strain Patoc 1)	Antigen	Tissue	Bacteria	-	-	No
Measles	MV_CL	Measles Virus Lysate	Lysate	Respiratory tract	Virus	Negative sense single-stranded RNA viruses	Group V	Yes
Respiratory Syncytial Virus B	RSV.B_CL	Respiratory Syncytial Virus B Lysate	Lysate	Respiratory tract	Virus	Negative sense single-stranded RNA viruses	Group V	No
SARS-Cov2	SARS_Cov2(M)	SARS-Cov2-MPRO	Protein	Respiratory tract	Virus	Positive sense single-stranded RNA viruses	Group IV	Yes
Streptococcus pneumoniae	SPN_Ant	Streptococcus Pneumoniae Antigen, Native Extract	Antigen	Respiratory tract	Bacteria	-	-	Yes
