# Supplementary material for: Systematic Evaluation of Antigenic Stimulation in Chronic Lymphocytic Leukemia: Humoral Immunity as Biomarkers for Disease Evolution
Source: Cancers (Basel). 2023 Jan 31;15(3):891. doi: 10.3390/cancers15030891 (PMC9913429; doi:10.3390/cancers15030891)
Supplement: Supplementary file 1 [file cancers-15-00891-s001.zip › cancers-2057018-supplementary/Supplementary Table/Supplementary Table S9 vs. Rev.1.xlsx]

## Sheet: Top 5 mAg
Name	Ag ID	Type of antigen	Molecule type	Afecction	Type	Baltimore Classification	Baltimore group	Vaccine	MBL	CLL	c-CLL	p-CLL	CLL-PFT	CLL-TFT	M-IGHV	U-IGHV
Cytomegalovirus	CMV-Ant	Cytomegalovirus Purified Antigen	Antigen	Salivary glands	Virus	Double-stranded DNA viruses	Group I	No	Ig M	Ig M	Ig M	Ig G		Ig G	Ig M	Ig M & Ig G
Hepatitis C Virus	HCV[Core]-Ant	Hepatitis C Virus Core Antigen (HCcAg)	Antigen	Hepatic	Virus	Positive sense single-stranded RNA viruses	Group IV	No	Ig M & Ig G						Ig M & Ig G	Ig G
Human Metapneumovirus	hMPV.16-CL	Human Metapneumovirus (hMPV) 16 Type A1 Lysate	Lysate	Respiratory tract	Virus	Negative sense single-stranded RNA viruses	Group V	No	Ig M	Ig M	Ig M	Ig M	Ig M		Ig M	Ig M
Herpes Simplex Virus 1	HSV.1-Ant	Herpes Simplex Virus 1 Antigen	Antigen	Mucosa	Virus	Double-stranded DNA viruses	Group I	No	Ig M & Ig G	Ig G	Ig G	Ig G		Ig G	Ig G	Ig M & Ig G
Mumps Virus	MuV-CL	Mumps Virus Lysate	Lysate	Salivary glands	Virus	Negative sense single-stranded RNA viruses	Group V	Yes	Ig M & Ig G	Ig M	Ig M				Ig M & Ig G	Ig M
Measles Virus	MV[N]	Measles Virus Nucleoprotein (HEK293)	Protein	Respiratory tract	Virus	Negative sense single-stranded RNA viruses	Group V	Yes	Ig M & Ig G	Ig M & Ig G	Ig M & Ig G				Ig M & Ig G	Ig M
Candida albicans	CAV-Ant	Candida Albicans Antigen	Antigen	Mucosa	Fungus	-	-	Yes		Ig M & Ig G	Ig M & Ig G	Ig M & Ig G	Ig M	Ig G	Ig M & Ig G	Ig M & Ig G
Herpes Simplex Virus 2	HSV.2-CL	Herpes Simplex Virus 2 Lysate Antigen	Lysate	Mucosa	Virus	Double-stranded DNA viruses	Group I	No		Ig M	Ig M
Rubella Virus	RV-CL	Rubella Virus Lysate	Lysate	Blood/ Lymph nodes	Virus	Positive sense single-stranded RNA viruses	Group IV	Yes		Ig M	Ig M
SARS-Cov2	SARS-Cov2[RBD]	SARS-Cov2-RBD	Protein	Respiratory tract	Virus	Positive sense single-stranded RNA viruses	Group IV	Yes		Ig M & Ig G	Ig M & Ig G	Ig G		Ig G	Ig M	Ig G
Salmonella typhi	STY[HlyE]	Salmonella Typhi Hemolysin E (HlyE) Protein, His-Tag (E. coli)	Protein	Gastrointestinal	Bacteria	-	-	No		Ig M	Ig M				Ig M
Echovirus	EV-Ant	Echovirus Antigen, Recombinant	Antigen	Gastrointestinal	Virus	Positive sense single-stranded RNA viruses	Group IV	No	Ig G	Ig G	Ig G	Ig G	Ig G		Ig G	Ig G
Parvovirus	PV[VP2]	Parvovirus VP2 Recombinant Protein	Protein	Erythema	Virus	Single-stranded DNA viruses	Group II	No	Ig G	Ig G	Ig G	Ig G		Ig G	Ig G	Ig G
Norovirus GI.1	NoVGi.1[VLP]	Norovirus GI.1 VLP	Particles	Gastrointestinal	Virus	Positive sense single-stranded RNA viruses	Group IV	No		Ig G	Ig G	Ig G		Ig G	Ig G	Ig G
Rotavirus	RV[VP7]	Rotavirus VP7 Protein, Sheep Fc-Tag	Protein	Gastrointestinal	Virus	Double-stranded RNA viruses	Group III	Yes		Ig G	Ig G	Ig G		Ig G	Ig G	Ig G
Astrovirus	HAstV.1	Astrovirus Antigen (Type 1)	Antigen	Gastrointestinal	Virus	Positive sense single-stranded RNA viruses	Group IV	No				Ig G		Ig G		Ig G
Norovirus GII.4	NoVGii.4[VLP]	Norovirus GII.4 VLP	Particles	Gastrointestinal	Virus	Positive sense single-stranded RNA viruses	Group IV	No				Ig G		Ig G		Ig G
Salmonella typhi	STY[OMP]	Salmonella Typhi Outer Membrane Protein (OMP), His-Tag (E. coli)	Protein	Gastrointestinal	Bacteria	-	-	No				Ig G		Ig G		Ig G
Enterovirus	EV.COXB3[VP1]	Enterovirus CoxB3 VP1 Protein	Protein	Gastrointestinal	Virus	Positive sense single-stranded RNA viruses	Group IV	No			Ig G					Ig G
